# Supplementary material for: Needs assessment study of postgraduate surgical education in Sudan: Trainees perspective
Source: PLoS One. 2023 Oct 5;18(10):e0291664. doi: 10.1371/journal.pone.0291664 (PMC10553270; doi:10.1371/journal.pone.0291664)
Supplement: S1 Table — The questionnaire items used for collecting qualitative data for the study. (XLSX) [file pone.0291664.s001.xlsx]

## Sheet: Sheet
Respondent ID	Collector ID	Start Date	End Date	ID	I consent to take part in this research study and to be contacted by researchers as part of this study. I also consent to have my data processed as part of this research study. I understand that I don’t have to take part in this study and that I can opt out at any time without giving a reason for opting out and that won’t affect my training.	What is your gender?	What year of training are you at?	What is your surgical speciality?	What is your age group?	Which of the following facilities available to you as a surgical trainee?										Which of the following teaching activities available to you as a surgical trainee?						Which of the following research opportunities and resources available to you as a surgical trainee?				I have a contract of employment that provides information about hours of work	I have informative induction programme.	My progress is tracked and my trainers provide me with good feedback about my strengths and weaknesses.	I have to perform inappropriate tasks	The programme has clear training goals for each year of training.	There is informative curriculum handbook	The curriculum prepares me adequately for my final exams.	My trainers usually set clear expectations.	I have protected educational time during my training.	I have good clinical supervision at all times	My trainers encourage me to be an independent learner	I get evaluation by SMSB at the end of each year with clear feedback on my performance over last year and plan for next year.	There is sex discrimination in my training programme	I have good collaboration with other doctors in the same year of training.	I feel physically safe within hospital environment	My trainers have good mentoring skills	My programme has fear-free environment so that I can report problems without fear of reprisal.	I have access to electronic databases	The amount of operative experience as a first assistant	The amount of operative experience as the primary surgeon
					Response	Response	Response	Response	Response	Lecture Hall	Study room	Surgical skills lab	Simulation lab	Research Lab	Medical Library	Electronic (computers) library	Access to wired internet	Access to wireless internet	Access to electronic databases	Bed side teaching	Surgical grand rounds/club	Lectures	Journal club	Morbidity and mortality meeting	Multidisciplinary meeting	Opportunity to participate in clinical research	Opportunity to participate in lab research	Mentorship in research	Grant for research	Response	Response	Response	Response	Response	Response	Response	Response	Response	Response	Response	Response	Response	Response	Response	Response	Response	Response	Response	Response
114032375868	420819189	2022-05-17 21:38:39	2022-05-17 21:53:14	1	Yes	Female	R3	General Surgery	25 - 29	Lecture Hall	Study room									Bed side teaching	Surgical grand rounds/club			Morbidity and mortality meeting	Multidisciplinary meeting	Opportunity to participate in clinical research				Very dissatisfied	Dissatisfied	Satisfied	Very dissatisfied	Dissatisfied	Dissatisfied	Dissatisfied	Dissatisfied	Dissatisfied	Dissatisfied	Very dissatisfied	Dissatisfied	Very dissatisfied	Very satisfied	Dissatisfied	Very dissatisfied	Dissatisfied	Dissatisfied	Very satisfied	Neither satisfied nor dissatisfied
114032373273	420819189	2022-05-17 21:48:53	2022-05-17 22:04:38	2	Yes	Female	R3	General Surgery	25 - 29	Lecture Hall	Study room																			Dissatisfied	Dissatisfied	Neither satisfied nor dissatisfied	Dissatisfied	Neither satisfied nor dissatisfied	Dissatisfied	Dissatisfied	Dissatisfied	Dissatisfied	Satisfied	Very dissatisfied	Dissatisfied	Dissatisfied	Satisfied	Dissatisfied	Very dissatisfied	Satisfied	Dissatisfied	Satisfied	Neither satisfied nor dissatisfied
114032813659	420819189	2022-05-18 12:36:18	2022-05-18 12:55:15	3	Yes	Female	R2	General Surgery	25 - 29								Access to wired internet													Very dissatisfied	Dissatisfied	Dissatisfied	Very dissatisfied	Very dissatisfied	Dissatisfied	Dissatisfied	Dissatisfied	Dissatisfied	Dissatisfied	Dissatisfied	Very dissatisfied	Dissatisfied	Dissatisfied	Dissatisfied	Dissatisfied	Very dissatisfied	Dissatisfied	Dissatisfied	Very dissatisfied
114033085387	420819189	2022-05-18 18:16:16	2022-05-18 18:37:50	4	Yes	Male	R4	Plastics Surgery	25 - 29	Lecture Hall										Bed side teaching		Lectures				Opportunity to participate in clinical research				Very dissatisfied	Dissatisfied	Very dissatisfied	Very dissatisfied	Very dissatisfied	Dissatisfied	Dissatisfied	Very dissatisfied	Dissatisfied	Satisfied	Very dissatisfied	Very dissatisfied	Dissatisfied	Satisfied	Dissatisfied	Very dissatisfied	Dissatisfied	Dissatisfied	Satisfied	Neither satisfied nor dissatisfied
114033244545	420819189	2022-05-18 21:06:15	2022-05-18 21:27:25	5	Yes	Female	R3	General Surgery	25 - 29	Lecture Hall					Medical Library			Access to wireless internet		Bed side teaching				Morbidity and mortality meeting		Opportunity to participate in clinical research				Dissatisfied	Dissatisfied	Satisfied	Dissatisfied	Very dissatisfied	Dissatisfied	Very dissatisfied	Very dissatisfied	Dissatisfied	Dissatisfied	Very dissatisfied	Very dissatisfied	Very dissatisfied	Very satisfied	Dissatisfied	Very dissatisfied	Dissatisfied	Dissatisfied	Very satisfied	Neither satisfied nor dissatisfied
114034147005	420819189	2022-05-19 21:08:13	2022-05-19 21:16:00	6	Yes	Male	R4	General Surgery	25 - 29	Lecture Hall	Study room				Medical Library					Bed side teaching		Lectures		Morbidity and mortality meeting						Dissatisfied	Dissatisfied	Satisfied	Dissatisfied	Very dissatisfied	Dissatisfied	Very dissatisfied	Very dissatisfied	Dissatisfied	Satisfied	Very dissatisfied	Very dissatisfied	Dissatisfied	Very satisfied	Dissatisfied	Very dissatisfied	Satisfied	Dissatisfied	Very satisfied	Very satisfied
114034910985	420819189	2022-05-20 20:04:49	2022-05-20 20:11:56	7	Yes	Male	R2	General Surgery	30 – 34											Bed side teaching				Morbidity and mortality meeting	Multidisciplinary meeting			Mentorship in research		Dissatisfied	Dissatisfied	Very satisfied	Dissatisfied	Dissatisfied	Dissatisfied	Dissatisfied	Dissatisfied	Dissatisfied	Very satisfied	Very dissatisfied	Dissatisfied	Very dissatisfied	Very satisfied	Dissatisfied	Very dissatisfied	Dissatisfied	Dissatisfied	Very satisfied	Very satisfied
114035594384	420819189	2022-05-22 15:09:29	2022-05-22 15:37:41	8	Yes	Female	R5	General Surgery	35-40		Study room				Medical Library	Electronic (computers) library				Bed side teaching		Lectures								Dissatisfied	Dissatisfied	Neither satisfied nor dissatisfied		Dissatisfied	Dissatisfied	Dissatisfied	Dissatisfied	Dissatisfied	Dissatisfied	Dissatisfied	Dissatisfied	Dissatisfied	Satisfied	Dissatisfied	Dissatisfied	Very dissatisfied	Very dissatisfied	Satisfied	Satisfied
114035591245	420819189	2022-05-22 15:09:45	2022-05-22 15:25:23	9	Yes	Male	R3	General Surgery	25 - 29	Lecture Hall	Study room									Bed side teaching					Multidisciplinary meeting					Very dissatisfied	Dissatisfied	Dissatisfied	Dissatisfied	Dissatisfied	Dissatisfied	Dissatisfied	Very dissatisfied	Dissatisfied	Neither satisfied nor dissatisfied	Very dissatisfied	Dissatisfied	Dissatisfied	Very satisfied	Dissatisfied	Very dissatisfied	Dissatisfied	Dissatisfied	Neither satisfied nor dissatisfied	Neither satisfied nor dissatisfied
114035590661	420819189	2022-05-22 15:10:46	2022-05-22 15:23:08	10	Yes	Female	R5	General Surgery	30 – 34	Lecture Hall										Bed side teaching						Opportunity to participate in clinical research				Dissatisfied	Dissatisfied	Very dissatisfied	Very dissatisfied	Very dissatisfied	Dissatisfied	Dissatisfied	Dissatisfied	Dissatisfied	Dissatisfied	Very dissatisfied	Very dissatisfied	Dissatisfied	Very satisfied	Dissatisfied	Very dissatisfied	Dissatisfied	Dissatisfied	Neither satisfied nor dissatisfied	Neither satisfied nor dissatisfied
114035594489	420819189	2022-05-22 15:22:37	2022-05-22 15:37:44	11	Yes	Male	R5	General Surgery	30 – 34																	Opportunity to participate in clinical research				Neither satisfied nor dissatisfied	Dissatisfied	Very dissatisfied	Very dissatisfied	Very dissatisfied	Dissatisfied	Dissatisfied	Dissatisfied	Dissatisfied		Very dissatisfied	Very dissatisfied	Very dissatisfied	Neither satisfied nor dissatisfied	Dissatisfied	Very dissatisfied	Dissatisfied	Dissatisfied	Neither satisfied nor dissatisfied	Very dissatisfied
114035591792	420819189	2022-05-22 15:27:06	2022-05-22 15:36:21	12	Yes	Female	R2	General Surgery	25 - 29											Bed side teaching	Surgical grand rounds/club			Morbidity and mortality meeting	Multidisciplinary meeting	Opportunity to participate in clinical research				Satisfied	Dissatisfied	Dissatisfied	Dissatisfied	Dissatisfied	Dissatisfied	Dissatisfied	Dissatisfied	Dissatisfied	Very dissatisfied	Very dissatisfied	Dissatisfied	Dissatisfied	Very satisfied	Very dissatisfied	Very dissatisfied	Dissatisfied	Very dissatisfied	Satisfied	Very satisfied
114035595524	420819189	2022-05-22 15:29:26	2022-05-22 15:41:58	13	Yes	Female	R5	General Surgery	30 – 34		Study room				Medical Library	Electronic (computers) library										Opportunity to participate in clinical research				Neither satisfied nor dissatisfied	Dissatisfied	Dissatisfied	Very dissatisfied	Dissatisfied	Dissatisfied	Dissatisfied	Dissatisfied	Very dissatisfied	Very satisfied	Very dissatisfied	Dissatisfied	Dissatisfied	Satisfied	Dissatisfied	Very dissatisfied	Dissatisfied	Dissatisfied	Satisfied	Satisfied
114035600317	420819189	2022-05-22 15:36:58	2022-05-22 16:00:06	14	Yes	Male	R5	General Surgery	30 – 34						Medical Library	Electronic (computers) library				Bed side teaching	Surgical grand rounds/club									Very dissatisfied	Dissatisfied	Satisfied	Very dissatisfied	Very dissatisfied	Dissatisfied	Very dissatisfied	Very dissatisfied	Dissatisfied	Satisfied	Very dissatisfied	Very dissatisfied	Dissatisfied	Very satisfied	Dissatisfied	Very dissatisfied	Very dissatisfied	Dissatisfied	Satisfied	Satisfied
114035601093	420819189	2022-05-22 15:50:06	2022-05-22 16:03:00	15	Yes	Male	R3	General Surgery	30 – 34							Electronic (computers) library				Bed side teaching	Surgical grand rounds/club									Neither satisfied nor dissatisfied	Dissatisfied	Neither satisfied nor dissatisfied	Very dissatisfied	Dissatisfied	Dissatisfied	Dissatisfied	Dissatisfied	Dissatisfied	Dissatisfied	Dissatisfied	Dissatisfied	Dissatisfied	Satisfied	Dissatisfied	Dissatisfied	Dissatisfied	Dissatisfied	Very dissatisfied	Very dissatisfied
114035611521	420819189	2022-05-22 16:32:44	2022-05-22 16:41:37	16	Yes	Male	R5	General Surgery	30 – 34											Bed side teaching										Dissatisfied	Dissatisfied	Satisfied	Very dissatisfied	Dissatisfied	Dissatisfied	Dissatisfied	Dissatisfied	Dissatisfied	Dissatisfied	Dissatisfied	Dissatisfied	Very dissatisfied	Dissatisfied	Dissatisfied	Dissatisfied	Dissatisfied	Dissatisfied	Dissatisfied	Satisfied
114035623530	420819189	2022-05-22 17:06:14	2022-05-22 17:24:52	17	Yes	Male	R5	General Surgery	35-40											Bed side teaching					Multidisciplinary meeting	Opportunity to participate in clinical research				Satisfied	Dissatisfied	Satisfied	Very dissatisfied	Dissatisfied	Dissatisfied	Dissatisfied	Dissatisfied	Dissatisfied	Dissatisfied	Very dissatisfied	Dissatisfied	Dissatisfied	Satisfied	Dissatisfied	Very dissatisfied	Satisfied	Dissatisfied	Satisfied	Satisfied
114035630580	420819189	2022-05-22 17:43:16	2022-05-22 17:51:29	18	Yes	Male	R4	General Surgery	30 – 34	Lecture Hall										Bed side teaching		Lectures		Morbidity and mortality meeting	Multidisciplinary meeting			Mentorship in research		Very dissatisfied	Dissatisfied	Satisfied	Very dissatisfied	Very dissatisfied	Dissatisfied	Dissatisfied	Dissatisfied	Dissatisfied	Dissatisfied	Very dissatisfied	Very dissatisfied	Dissatisfied	Neither satisfied nor dissatisfied	Dissatisfied	Very dissatisfied	Satisfied	Dissatisfied	Neither satisfied nor dissatisfied	Neither satisfied nor dissatisfied
114035638520	420819189	2022-05-22 18:12:50	2022-05-22 18:22:01	19	Yes	Male	R4	General Surgery	25 - 29											Bed side teaching	Surgical grand rounds/club	Lectures				Opportunity to participate in clinical research				Satisfied	Dissatisfied	Very dissatisfied	Very dissatisfied	Very dissatisfied	Dissatisfied	Dissatisfied	Dissatisfied	Dissatisfied	Dissatisfied	Dissatisfied	Very dissatisfied	Dissatisfied	Satisfied	Dissatisfied	Dissatisfied	Very dissatisfied	Dissatisfied	Satisfied	Satisfied
114035651993	420819189	2022-05-22 19:10:13	2022-05-22 19:23:47	20	Yes	Male	R5	General Surgery	35-40											Bed side teaching										Dissatisfied	Dissatisfied	Very dissatisfied	Very dissatisfied	Very dissatisfied	Dissatisfied	Very dissatisfied	Dissatisfied	Dissatisfied	Dissatisfied	Dissatisfied	Very dissatisfied	Very dissatisfied	Neither satisfied nor dissatisfied	Dissatisfied	Dissatisfied	Very dissatisfied	Dissatisfied	Neither satisfied nor dissatisfied	Neither satisfied nor dissatisfied
114035668555	420819189	2022-05-22 19:55:43	2022-05-22 20:06:36	21	Yes	Male	R5	General Surgery	30 – 34		Study room									Bed side teaching										Very dissatisfied	Dissatisfied	Dissatisfied	Very dissatisfied	Dissatisfied	Dissatisfied	Dissatisfied	Dissatisfied	Dissatisfied	Satisfied	Very dissatisfied	Dissatisfied	Dissatisfied	Satisfied	Dissatisfied	Dissatisfied	Dissatisfied	Dissatisfied	Satisfied	Satisfied
114035684836	420819189	2022-05-22 21:01:33	2022-05-22 21:11:14	22	Yes	Male	R5	General Surgery	25 - 29									Access to wireless internet		Bed side teaching	Surgical grand rounds/club					Opportunity to participate in clinical research				Dissatisfied	Dissatisfied	Dissatisfied	Very dissatisfied	Very dissatisfied	Dissatisfied	Very dissatisfied	Dissatisfied	Dissatisfied	Dissatisfied	Very dissatisfied	Very dissatisfied	Dissatisfied	Very satisfied	Dissatisfied	Dissatisfied	Dissatisfied	Dissatisfied	Satisfied	Dissatisfied
114035696550	420819189	2022-05-22 21:35:16	2022-05-22 22:02:45	23	Yes	Male	R4	General Surgery	30 – 34	Lecture Hall											Surgical grand rounds/club					Opportunity to participate in clinical research				Dissatisfied	Dissatisfied	Neither satisfied nor dissatisfied	Very dissatisfied	Very dissatisfied	Dissatisfied	Very dissatisfied	Dissatisfied	Dissatisfied	Dissatisfied	Very dissatisfied	Very dissatisfied	Very dissatisfied	Very satisfied	Dissatisfied	Dissatisfied	Neither satisfied nor dissatisfied	Dissatisfied	Dissatisfied	Dissatisfied
114035987025	420819189	2022-05-23 10:26:37	2022-05-23 10:43:48	24	Yes	Male	R5	General Surgery	30 – 34						Medical Library	Electronic (computers) library				Bed side teaching										Very dissatisfied	Dissatisfied	Dissatisfied	Very dissatisfied	Very dissatisfied	Dissatisfied	Dissatisfied	Dissatisfied	Dissatisfied	Dissatisfied	Very dissatisfied	Very dissatisfied	Dissatisfied	Satisfied	Dissatisfied	Dissatisfied	Very dissatisfied	Dissatisfied	Satisfied	Satisfied
114036972803	420819189	2022-05-24 11:16:20	2022-05-24 11:25:20	25	Yes	Male	R3	General Surgery	25 - 29																				Grant for research	Very dissatisfied	Dissatisfied	Dissatisfied	Dissatisfied	Neither satisfied nor dissatisfied	Dissatisfied	Dissatisfied	Dissatisfied	Dissatisfied	Dissatisfied	Dissatisfied	Dissatisfied	Dissatisfied	Neither satisfied nor dissatisfied	Dissatisfied	Dissatisfied	Dissatisfied	Dissatisfied	Neither satisfied nor dissatisfied	Satisfied
114036975662	420819189	2022-05-24 11:22:33	2022-05-24 11:31:12	26	Yes	Male	R3	General Surgery	30 – 34	Lecture Hall											Surgical grand rounds/club									Dissatisfied	Dissatisfied	Very dissatisfied	Very dissatisfied	Very dissatisfied	Dissatisfied	Very dissatisfied	Dissatisfied	Dissatisfied	Dissatisfied	Dissatisfied	Very dissatisfied	Dissatisfied	Satisfied	Dissatisfied	Very dissatisfied	Dissatisfied	Dissatisfied	Satisfied	Satisfied
114036976255	420819189	2022-05-24 11:23:14	2022-05-24 11:32:22	27	Yes	Male	R1	General Surgery	30 – 34										Access to electronic databases		Surgical grand rounds/club					Opportunity to participate in clinical research				Very dissatisfied	Dissatisfied	Very dissatisfied	Very dissatisfied	Very dissatisfied	Dissatisfied	Very dissatisfied	Dissatisfied	Dissatisfied	Very dissatisfied	Dissatisfied	Very dissatisfied	Dissatisfied	Very dissatisfied	Dissatisfied	Dissatisfied	Very dissatisfied	Dissatisfied	Very dissatisfied	Very dissatisfied
114036980030	420819189	2022-05-24 11:25:47	2022-05-24 11:42:01	28	Yes	Male	R3	General Surgery	30 – 34	Lecture Hall					Medical Library		Access to wired internet				Surgical grand rounds/club	Lectures								Very dissatisfied	Dissatisfied	Dissatisfied	Very dissatisfied	Very dissatisfied	Dissatisfied	Very dissatisfied	Dissatisfied	Dissatisfied	Very dissatisfied	Very dissatisfied	Very dissatisfied	Dissatisfied	Satisfied	Dissatisfied	Very dissatisfied	Satisfied	Very dissatisfied	Very dissatisfied	Dissatisfied
114036979553	420819189	2022-05-24 11:32:05	2022-05-24 11:38:47	29	Yes	Male	R5	General Surgery	35-40										Access to electronic databases	Bed side teaching				Morbidity and mortality meeting						Dissatisfied	Dissatisfied	Satisfied	Very dissatisfied	Dissatisfied	Dissatisfied	Dissatisfied	Very dissatisfied	Dissatisfied	Dissatisfied	Very dissatisfied	Dissatisfied		Very satisfied	Dissatisfied	Very dissatisfied	Dissatisfied	Very dissatisfied	Satisfied	Satisfied
114036992107	420819189	2022-05-24 11:48:48	2022-05-24 12:01:21	30	Yes	Female	R1	Paediatrics Surgery	25 - 29	Lecture Hall										Bed side teaching	Surgical grand rounds/club	Lectures		Morbidity and mortality meeting					Grant for research	Very dissatisfied	Dissatisfied	Dissatisfied	Very dissatisfied	Very dissatisfied	Dissatisfied	Very dissatisfied	Dissatisfied	Very dissatisfied	Dissatisfied	Dissatisfied	Very dissatisfied	Very dissatisfied	Dissatisfied	Dissatisfied	Dissatisfied	Very dissatisfied	Dissatisfied	Dissatisfied	Dissatisfied
114036994929	420819189	2022-05-24 11:50:21	2022-05-24 12:05:58	31	Yes	Male	R2	General Surgery	30 – 34											Bed side teaching	Surgical grand rounds/club									Very dissatisfied	Dissatisfied	Neither satisfied nor dissatisfied	Very dissatisfied	Very dissatisfied	Dissatisfied	Very dissatisfied	Dissatisfied	Dissatisfied	Dissatisfied	Very dissatisfied	Very dissatisfied	Very dissatisfied	Very satisfied	Dissatisfied	Dissatisfied	Very dissatisfied	Dissatisfied	Very satisfied	Satisfied
114037000114	420819189	2022-05-24 12:04:23	2022-05-24 12:15:12	32	Yes	Female	R2	Paediatrics Surgery	25 - 29																	Opportunity to participate in clinical research				Satisfied	Dissatisfied	Satisfied	Very dissatisfied	Dissatisfied	Dissatisfied	Dissatisfied	Dissatisfied	Dissatisfied	Very dissatisfied	Very dissatisfied	Dissatisfied	Very dissatisfied	Satisfied	Dissatisfied	Very dissatisfied	Very dissatisfied	Dissatisfied	Neither satisfied nor dissatisfied	Dissatisfied
114037002111	420819189	2022-05-24 12:07:26	2022-05-24 12:20:12	33	Yes	Female	R1	General Surgery	25 - 29	Lecture Hall										Bed side teaching	Surgical grand rounds/club					Opportunity to participate in clinical research				Very dissatisfied	Dissatisfied	Very dissatisfied	Very dissatisfied	Very dissatisfied	Dissatisfied	Dissatisfied	Dissatisfied	Dissatisfied	Dissatisfied	Dissatisfied	Very dissatisfied	Very dissatisfied	Satisfied	Dissatisfied	Dissatisfied	Very dissatisfied	Dissatisfied	Neither satisfied nor dissatisfied	Neither satisfied nor dissatisfied
114037003793	420819189	2022-05-24 12:14:08	2022-05-24 12:21:39	34	Yes	Male	R3	General Surgery	25 - 29						Medical Library					Bed side teaching	Surgical grand rounds/club			Morbidity and mortality meeting	Multidisciplinary meeting	Opportunity to participate in clinical research				Satisfied	Dissatisfied	Satisfied	Dissatisfied	Dissatisfied	Dissatisfied	Dissatisfied	Very dissatisfied	Very dissatisfied	Very satisfied	Very dissatisfied	Dissatisfied	Dissatisfied	Very satisfied	Very dissatisfied	Very dissatisfied	Dissatisfied	Dissatisfied	Very satisfied	Very satisfied
114037005268	420819189	2022-05-24 12:16:23	2022-05-24 12:24:19	35	Yes	Male	R3	General Surgery	30 – 34	Lecture Hall										Bed side teaching									Grant for research	Dissatisfied	Dissatisfied	Dissatisfied	Dissatisfied	Dissatisfied	Dissatisfied	Dissatisfied	Very dissatisfied	Dissatisfied	Very dissatisfied	Very dissatisfied	Dissatisfied	Very dissatisfied	Satisfied	Dissatisfied	Very dissatisfied	Satisfied	Dissatisfied	Very dissatisfied	Satisfied
114037012572	420819189	2022-05-24 12:18:35	2022-05-24 12:36:37	36	Yes	Male	R2	General Surgery	25 - 29	Lecture Hall	Study room	Surgical skills lab								Bed side teaching	Surgical grand rounds/club	Lectures		Morbidity and mortality meeting				Mentorship in research		Dissatisfied	Dissatisfied	Satisfied	Very dissatisfied	Very dissatisfied	Dissatisfied	Very dissatisfied	Dissatisfied	Dissatisfied	Satisfied	Very dissatisfied	Very dissatisfied	Very dissatisfied	Very satisfied	Dissatisfied	Very dissatisfied	Very dissatisfied	Dissatisfied	Satisfied	Satisfied
114037009979	420819189	2022-05-24 12:24:41	2022-05-24 12:32:57	37	Yes	Female	R5	General Surgery	30 – 34	Lecture Hall										Bed side teaching						Opportunity to participate in clinical research				Satisfied	Dissatisfied	Satisfied	Very dissatisfied	Neither satisfied nor dissatisfied	Very dissatisfied	Neither satisfied nor dissatisfied	Dissatisfied	Dissatisfied	Dissatisfied	Very dissatisfied	Neither satisfied nor dissatisfied	Dissatisfied	Neither satisfied nor dissatisfied	Very dissatisfied	Dissatisfied	Satisfied	Dissatisfied	Neither satisfied nor dissatisfied	Neither satisfied nor dissatisfied
114037012199	420819189	2022-05-24 12:27:43	2022-05-24 12:36:00	38	Yes	Female	R3	General Surgery	25 - 29	Lecture Hall								Access to wireless internet		Bed side teaching	Surgical grand rounds/club					Opportunity to participate in clinical research				Very dissatisfied	Dissatisfied	Very satisfied	Very dissatisfied	Neither satisfied nor dissatisfied	Dissatisfied	Dissatisfied	Dissatisfied	Dissatisfied	Dissatisfied	Dissatisfied	Neither satisfied nor dissatisfied	Very dissatisfied	Very satisfied	Very dissatisfied	Very dissatisfied	Dissatisfied	Dissatisfied	Dissatisfied	Neither satisfied nor dissatisfied
114037018822	420819189	2022-05-24 12:36:35	2022-05-24 12:47:29	39	Yes	Female	R4	Other	35-40						Medical Library					Bed side teaching										Very dissatisfied	Dissatisfied	Neither satisfied nor dissatisfied	Dissatisfied	Neither satisfied nor dissatisfied	Dissatisfied	Neither satisfied nor dissatisfied	Dissatisfied	Dissatisfied	Neither satisfied nor dissatisfied	Very dissatisfied	Dissatisfied	Dissatisfied	Neither satisfied nor dissatisfied	Dissatisfied	Very dissatisfied	Neither satisfied nor dissatisfied	Dissatisfied	Neither satisfied nor dissatisfied	Neither satisfied nor dissatisfied
114037019383	420819189	2022-05-24 12:38:52	2022-05-24 12:48:23	40	Yes	Female	R5	General Surgery	35-40	Lecture Hall	Study room									Bed side teaching	Surgical grand rounds/club	Lectures								Dissatisfied	Dissatisfied	Very dissatisfied	Very dissatisfied	Very dissatisfied	Dissatisfied	Very dissatisfied	Dissatisfied	Dissatisfied	Very dissatisfied	Very dissatisfied	Very dissatisfied	Dissatisfied	Satisfied	Dissatisfied	Dissatisfied	Dissatisfied	Dissatisfied	Neither satisfied nor dissatisfied	Satisfied
114037022044	420819189	2022-05-24 12:45:28	2022-05-24 12:52:56	41	Yes	Female	R4	Paediatrics Surgery	30 – 34	Lecture Hall										Bed side teaching	Surgical grand rounds/club								Grant for research	Satisfied	Dissatisfied	Satisfied	Very dissatisfied	Neither satisfied nor dissatisfied	Very dissatisfied	Neither satisfied nor dissatisfied	Dissatisfied	Dissatisfied	Dissatisfied	Dissatisfied	Neither satisfied nor dissatisfied	Very dissatisfied	Very satisfied	Dissatisfied	Dissatisfied	Dissatisfied	Dissatisfied	Very satisfied	Satisfied
114037034593	420819189	2022-05-24 13:04:44	2022-05-24 13:12:34	42	Yes	Male	R3	General Surgery	30 – 34		Study room											Lectures							Grant for research	Very dissatisfied	Dissatisfied	Neither satisfied nor dissatisfied	Dissatisfied	Dissatisfied	Dissatisfied	Dissatisfied	Dissatisfied	Dissatisfied	Dissatisfied	Very dissatisfied	Dissatisfied	Dissatisfied	Very satisfied	Dissatisfied	Dissatisfied	Very dissatisfied	Dissatisfied	Satisfied	Neither satisfied nor dissatisfied
114037064842	420819189	2022-05-24 13:51:06	2022-05-24 13:56:28	43	Yes	Male	R5	General Surgery	30 – 34											Bed side teaching						Opportunity to participate in clinical research				Very dissatisfied	Dissatisfied	Very dissatisfied	Very dissatisfied	Very dissatisfied	Dissatisfied	Very dissatisfied	Dissatisfied	Dissatisfied	Neither satisfied nor dissatisfied	Dissatisfied	Very dissatisfied	Very dissatisfied	Satisfied	Dissatisfied	Dissatisfied	Neither satisfied nor dissatisfied	Dissatisfied	Neither satisfied nor dissatisfied	Neither satisfied nor dissatisfied
114037102134	420819189	2022-05-24 14:14:29	2022-05-24 14:26:33	44	Yes	Male	R2	General Surgery	25 - 29						Medical Library						Surgical grand rounds/club				Multidisciplinary meeting					Satisfied	Dissatisfied	Satisfied	Very dissatisfied	Neither satisfied nor dissatisfied	Dissatisfied	Neither satisfied nor dissatisfied	Dissatisfied	Dissatisfied	Dissatisfied	Very dissatisfied	Neither satisfied nor dissatisfied	Very dissatisfied	Satisfied	Dissatisfied	Very dissatisfied	Very dissatisfied	Dissatisfied	Satisfied	Satisfied
114037150657	420819189	2022-05-24 14:31:53	2022-05-24 15:09:00	45	Yes		R3	General Surgery	30 – 34	Lecture Hall	Study room							Access to wireless internet		Bed side teaching		Lectures								Very dissatisfied	Dissatisfied	Dissatisfied	Dissatisfied	Very dissatisfied	Dissatisfied	Very dissatisfied	Dissatisfied	Dissatisfied	Dissatisfied	Very dissatisfied	Very dissatisfied	Very dissatisfied	Dissatisfied	Dissatisfied	Dissatisfied	Very dissatisfied	Dissatisfied	Dissatisfied	Dissatisfied
114037138725	420819189	2022-05-24 14:51:35	2022-05-24 15:01:57	46	Yes	Male	R3	General Surgery	30 – 34	Lecture Hall										Bed side teaching									Grant for research	Very dissatisfied	Dissatisfied	Dissatisfied	Very dissatisfied	Neither satisfied nor dissatisfied	Dissatisfied	Neither satisfied nor dissatisfied	Dissatisfied	Dissatisfied	Dissatisfied	Very dissatisfied	Neither satisfied nor dissatisfied	Very dissatisfied	Very satisfied	Dissatisfied	Dissatisfied	Very dissatisfied	Dissatisfied	Satisfied	Satisfied
114037155078	420819189	2022-05-24 15:07:42	2022-05-24 15:13:27	47	Yes	Male	R1	General Surgery	25 - 29	Lecture Hall										Bed side teaching										Very dissatisfied	Dissatisfied	Dissatisfied	Very dissatisfied	Dissatisfied	Dissatisfied	Dissatisfied	Dissatisfied	Dissatisfied	Dissatisfied	Dissatisfied	Dissatisfied	Dissatisfied	Dissatisfied	Dissatisfied	Very dissatisfied	Dissatisfied	Dissatisfied	Dissatisfied	Neither satisfied nor dissatisfied
114037205818	420819189	2022-05-24 15:52:24	2022-05-24 16:07:58	48	Yes	Female	R5	General Surgery	30 – 34		Study room				Medical Library					Bed side teaching	Surgical grand rounds/club	Lectures				Opportunity to participate in clinical research				Dissatisfied	Dissatisfied	Dissatisfied	Dissatisfied	Dissatisfied	Dissatisfied	Dissatisfied	Dissatisfied	Dissatisfied	Satisfied	Very dissatisfied	Dissatisfied	Dissatisfied	Satisfied	Dissatisfied	Very dissatisfied	Satisfied	Very dissatisfied	Satisfied	Satisfied
114037265449	420819189	2022-05-24 17:04:36	2022-05-24 17:14:09	49	Yes	Female	R3	General Surgery	30 – 34																			Mentorship in research		Dissatisfied	Dissatisfied	Satisfied	Dissatisfied	Very dissatisfied	Dissatisfied	Dissatisfied	Dissatisfied	Dissatisfied	Satisfied	Dissatisfied	Very dissatisfied	Very dissatisfied	Very satisfied	Dissatisfied	Dissatisfied	Very dissatisfied	Dissatisfied	Satisfied	Neither satisfied nor dissatisfied
114037277100	420819189	2022-05-24 17:17:13	2022-05-24 17:26:36	50	Yes	Female	R5	General Surgery	30 – 34															Morbidity and mortality meeting	Multidisciplinary meeting				Grant for research	Very dissatisfied	Dissatisfied	Dissatisfied	Very dissatisfied	Dissatisfied	Dissatisfied	Dissatisfied	Dissatisfied	Dissatisfied	Neither satisfied nor dissatisfied	Very dissatisfied	Dissatisfied	Very dissatisfied	Neither satisfied nor dissatisfied	Dissatisfied	Dissatisfied	Very dissatisfied	Dissatisfied	Neither satisfied nor dissatisfied	Dissatisfied
114037286688	420819189	2022-05-24 17:27:31	2022-05-24 17:38:43	51	Yes	Male	R3	General Surgery	older than 40															Morbidity and mortality meeting		Opportunity to participate in clinical research				Dissatisfied	Dissatisfied	Dissatisfied	Dissatisfied	Dissatisfied	Very dissatisfied	Dissatisfied	Very dissatisfied	Dissatisfied	Dissatisfied	Dissatisfied	Dissatisfied	Very dissatisfied	Satisfied	Dissatisfied	Very dissatisfied	Dissatisfied	Very dissatisfied	Satisfied	Neither satisfied nor dissatisfied
114037296709	420819189	2022-05-24 17:40:21	2022-05-24 17:48:49	52	Yes	Male	R3	General Surgery	30 – 34	Lecture Hall								Access to wireless internet	Access to electronic databases	Bed side teaching	Surgical grand rounds/club					Opportunity to participate in clinical research				Neither satisfied nor dissatisfied	Dissatisfied	Dissatisfied	Very dissatisfied	Dissatisfied	Dissatisfied	Dissatisfied	Dissatisfied	Dissatisfied	Neither satisfied nor dissatisfied	Dissatisfied	Dissatisfied	Very dissatisfied	Dissatisfied	Dissatisfied	Dissatisfied	Very dissatisfied	Dissatisfied	Satisfied	Satisfied
114037307715	420819189	2022-05-24 17:54:37	2022-05-24 18:01:06	53	Yes	Female	R5	Paediatrics Surgery	35-40		Study room									Bed side teaching						Opportunity to participate in clinical research				Very dissatisfied	Dissatisfied	Very dissatisfied	Dissatisfied	Very dissatisfied	Dissatisfied	Very dissatisfied	Dissatisfied	Dissatisfied	Very dissatisfied	Very dissatisfied	Very dissatisfied	Dissatisfied	Dissatisfied	Dissatisfied	Dissatisfied	Dissatisfied	Dissatisfied	Dissatisfied	Dissatisfied
114037328125	420819189	2022-05-24 18:08:27	2022-05-24 18:22:53	54	Yes	Male	R3	General Surgery	25 - 29						Medical Library	Electronic (computers) library					Surgical grand rounds/club			Morbidity and mortality meeting		Opportunity to participate in clinical research				Dissatisfied	Dissatisfied	Neither satisfied nor dissatisfied	Very dissatisfied	Dissatisfied	Dissatisfied	Dissatisfied	Very dissatisfied	Dissatisfied	Dissatisfied	Very dissatisfied	Dissatisfied	Very dissatisfied	Neither satisfied nor dissatisfied	Dissatisfied	Dissatisfied	Neither satisfied nor dissatisfied	Dissatisfied	Neither satisfied nor dissatisfied	Neither satisfied nor dissatisfied
114037372654	420819189	2022-05-24 19:00:40	2022-05-24 19:12:42	55	Yes	Female	R2	General Surgery	30 – 34		Study room	Surgical skills lab			Medical Library	Electronic (computers) library				Bed side teaching	Surgical grand rounds/club									Dissatisfied	Dissatisfied	Dissatisfied	Very dissatisfied	Satisfied	Dissatisfied	Satisfied	Dissatisfied	Dissatisfied	Very dissatisfied	Dissatisfied	Satisfied	Very dissatisfied	Satisfied	Dissatisfied	Very dissatisfied	Very dissatisfied	Dissatisfied	Satisfied	Neither satisfied nor dissatisfied
114037396999	420819189	2022-05-24 19:31:54	2022-05-24 19:40:46	56	No																									Dissatisfied	Dissatisfied	Dissatisfied	Very dissatisfied	Dissatisfied	Dissatisfied	Dissatisfied	Dissatisfied	Dissatisfied	Dissatisfied	Dissatisfied	Dissatisfied	Dissatisfied	Satisfied		Dissatisfied	Dissatisfied	Dissatisfied	Satisfied	Very dissatisfied
114037411556	420819189	2022-05-24 19:41:12	2022-05-24 19:57:18	57	No	Male	R5	General Surgery	30 – 34	Lecture Hall	Study room									Bed side teaching		Lectures				Opportunity to participate in clinical research				Dissatisfied	Dissatisfied	Dissatisfied	Dissatisfied	Dissatisfied	Dissatisfied	Dissatisfied	Dissatisfied	Very dissatisfied	Dissatisfied	Very dissatisfied	Dissatisfied	Dissatisfied	Dissatisfied	Dissatisfied	Dissatisfied	Dissatisfied	Dissatisfied	Dissatisfied	Dissatisfied
114037421597	420819189	2022-05-24 20:00:18	2022-05-24 20:08:42	58	Yes	Female	R5	General Surgery	30 – 34	Lecture Hall	Study room					Electronic (computers) library				Bed side teaching						Opportunity to participate in clinical research				Very dissatisfied	Dissatisfied	Dissatisfied	Dissatisfied	Very dissatisfied	Dissatisfied	Very dissatisfied	Very dissatisfied	Dissatisfied	Dissatisfied	Very dissatisfied	Very dissatisfied	Dissatisfied	Satisfied	Dissatisfied	Very dissatisfied	Dissatisfied	Dissatisfied	Satisfied	Satisfied
114037431613	420819189	2022-05-24 20:14:26	2022-05-24 20:21:01	59	Yes	Male	R3	General Surgery	30 – 34									Access to wireless internet		Bed side teaching						Opportunity to participate in clinical research				Dissatisfied	Dissatisfied	Dissatisfied	Dissatisfied	Dissatisfied	Very dissatisfied	Dissatisfied	Dissatisfied	Dissatisfied	Dissatisfied	Dissatisfied	Dissatisfied	Dissatisfied	Satisfied	Dissatisfied	Dissatisfied	Dissatisfied	Very dissatisfied	Satisfied	Neither satisfied nor dissatisfied
114037452010	420819189	2022-05-24 20:36:03	2022-05-24 20:46:21	60	Yes	Male	R3	General Surgery	30 – 34												Surgical grand rounds/club					Opportunity to participate in clinical research				Satisfied	Dissatisfied	Satisfied	Dissatisfied	Satisfied	Very dissatisfied	Satisfied	Very dissatisfied	Dissatisfied	Very dissatisfied	Very dissatisfied	Satisfied	Dissatisfied	Satisfied	Dissatisfied	Very dissatisfied	Satisfied	Very dissatisfied	Neither satisfied nor dissatisfied	Satisfied
114037465789	420819189	2022-05-24 20:53:45	2022-05-24 21:02:24	61	Yes	Female	R4	General Surgery	30 – 34	Lecture Hall										Bed side teaching	Surgical grand rounds/club									Very dissatisfied	Dissatisfied	Neither satisfied nor dissatisfied	Very dissatisfied	Neither satisfied nor dissatisfied	Dissatisfied	Satisfied	Dissatisfied	Dissatisfied	Dissatisfied	Very dissatisfied	Dissatisfied	Dissatisfied	Dissatisfied	Dissatisfied	Dissatisfied	Very dissatisfied	Very dissatisfied	Satisfied	Neither satisfied nor dissatisfied
114037478833	420819189	2022-05-24 21:08:11	2022-05-24 21:19:10	62	Yes	Female	R5	Plastics Surgery	older than 40	Lecture Hall											Surgical grand rounds/club					Opportunity to participate in clinical research				Satisfied	Dissatisfied	Satisfied	Very dissatisfied	Dissatisfied	Dissatisfied	Dissatisfied	Dissatisfied	Dissatisfied	Neither satisfied nor dissatisfied	Dissatisfied	Dissatisfied	Dissatisfied	Satisfied	Dissatisfied	Dissatisfied	Dissatisfied	Dissatisfied	Satisfied	Neither satisfied nor dissatisfied
114037552172	420819189	2022-05-24 22:33:31	2022-05-24 22:48:18	63	Yes	Male	R3	General Surgery	35-40	Lecture Hall										Bed side teaching	Surgical grand rounds/club					Opportunity to participate in clinical research				Very dissatisfied	Dissatisfied	Very dissatisfied	Dissatisfied	Very dissatisfied	Dissatisfied	Very dissatisfied	Very dissatisfied	Dissatisfied	Dissatisfied	Very dissatisfied	Very dissatisfied	Dissatisfied	Very satisfied	Dissatisfied	Dissatisfied	Neither satisfied nor dissatisfied	Dissatisfied	Satisfied	Neither satisfied nor dissatisfied
114038112820	420819189	2022-05-25 14:09:23	2022-05-25 14:30:33	64	Yes	Male	R1	General Surgery	25 - 29	Lecture Hall											Surgical grand rounds/club	Lectures				Opportunity to participate in clinical research				Dissatisfied	Dissatisfied	Satisfied	Dissatisfied	Dissatisfied	Dissatisfied	Dissatisfied	Very dissatisfied	Dissatisfied	Dissatisfied	Very dissatisfied	Dissatisfied	Dissatisfied	Satisfied	Dissatisfied	Very dissatisfied	Dissatisfied	Very dissatisfied	Satisfied	Satisfied
114038910098	420819189	2022-05-26 11:59:50	2022-05-26 12:11:15	65	Yes	Female	R5	Plastics Surgery	30 – 34	Lecture Hall										Bed side teaching		Lectures				Opportunity to participate in clinical research				Very dissatisfied	Dissatisfied	Satisfied	Very dissatisfied	Dissatisfied	Dissatisfied	Dissatisfied	Dissatisfied	Dissatisfied	Dissatisfied	Very dissatisfied	Dissatisfied	Very dissatisfied	Very satisfied	Dissatisfied	Very dissatisfied	Very dissatisfied	Dissatisfied	Very satisfied	Satisfied
114040215593	420819189	2022-05-27 23:31:23	2022-05-27 23:40:48	66	Yes	Female	R2	Paediatrics Surgery	30 – 34		Study room									Bed side teaching					Multidisciplinary meeting					Dissatisfied	Dissatisfied	Dissatisfied	Very dissatisfied	Very dissatisfied	Dissatisfied	Dissatisfied	Dissatisfied	Dissatisfied	Neither satisfied nor dissatisfied	Dissatisfied	Very dissatisfied	Very dissatisfied	Very satisfied	Dissatisfied	Dissatisfied	Satisfied	Dissatisfied	Very satisfied	Satisfied
114040223553	420819189	2022-05-27 23:50:38	2022-05-27 23:59:48	67	Yes	Male	R4	General Surgery	30 – 34	Lecture Hall	Study room						Access to wired internet	Access to wireless internet		Bed side teaching	Surgical grand rounds/club	Lectures				Opportunity to participate in clinical research			Grant for research	Very dissatisfied	Dissatisfied	Very dissatisfied	Very dissatisfied	Very dissatisfied	Dissatisfied	Dissatisfied	Dissatisfied	Dissatisfied	Dissatisfied	Dissatisfied	Very dissatisfied	Dissatisfied	Satisfied	Dissatisfied	Dissatisfied	Dissatisfied	Dissatisfied	Satisfied	Satisfied
114040227933	420819189	2022-05-28 00:05:55	2022-05-28 00:10:14	68	Yes	Male	R2	General Surgery	30 – 34	Lecture Hall	Study room				Medical Library						Surgical grand rounds/club									Very dissatisfied	Dissatisfied	Dissatisfied	Very dissatisfied	Very dissatisfied	Dissatisfied	Very dissatisfied	Dissatisfied	Dissatisfied	Very dissatisfied	Dissatisfied	Very dissatisfied	Very dissatisfied	Dissatisfied	Dissatisfied	Dissatisfied	Very dissatisfied	Dissatisfied	Dissatisfied	Very dissatisfied
114040304220	420819189	2022-05-28 03:36:52	2022-05-28 03:51:47	69	Yes	Female	R2	General Surgery	30 – 34		Study room									Bed side teaching	Surgical grand rounds/club									Dissatisfied	Dissatisfied	Neither satisfied nor dissatisfied	Very dissatisfied	Neither satisfied nor dissatisfied	Dissatisfied	Satisfied	Dissatisfied	Dissatisfied	Neither satisfied nor dissatisfied	Very dissatisfied	Dissatisfied	Dissatisfied	Dissatisfied	Satisfied	Very dissatisfied	Dissatisfied	Very dissatisfied	Dissatisfied	Dissatisfied
114040349902	420819189	2022-05-28 06:52:52	2022-05-28 07:05:47	70	Yes	Male	R5	General Surgery	35-40											Bed side teaching										Dissatisfied	Dissatisfied	Satisfied	Dissatisfied	Very satisfied	Very dissatisfied	Very satisfied	Dissatisfied	Dissatisfied	Very dissatisfied	Very dissatisfied	Satisfied	Dissatisfied	Dissatisfied	Dissatisfied	Very dissatisfied	Very dissatisfied	Dissatisfied	Neither satisfied nor dissatisfied	Satisfied
114040773930	420819189	2022-05-29 15:21:36	2022-05-29 15:28:49	71	Yes	Male	R5	General Surgery	30 – 34	Lecture Hall	Study room				Medical Library			Access to wireless internet		Bed side teaching	Surgical grand rounds/club	Lectures								Very dissatisfied	Dissatisfied	Neither satisfied nor dissatisfied	Dissatisfied	Dissatisfied	Dissatisfied	Dissatisfied	Dissatisfied	Dissatisfied	Dissatisfied	Dissatisfied	Dissatisfied	Dissatisfied	Satisfied	Dissatisfied	Dissatisfied	Very dissatisfied	Dissatisfied	Satisfied	Satisfied
114040840231	420819189	2022-05-29 19:11:04	2022-05-29 21:05:07	72	Yes	Male	R5	General Surgery	30 – 34	Lecture Hall												Lectures				Opportunity to participate in clinical research				Neither satisfied nor dissatisfied	Dissatisfied	Satisfied	Very dissatisfied	Neither satisfied nor dissatisfied	Dissatisfied	Dissatisfied	Very dissatisfied	Dissatisfied	Satisfied	Very dissatisfied	Dissatisfied	Dissatisfied	Satisfied	Very dissatisfied	Very dissatisfied	Very satisfied	Dissatisfied	Satisfied	Very satisfied
114040821227	420819189	2022-05-29 19:13:19	2022-05-29 19:21:36	73	Yes	Male	R5	General Surgery	30 – 34											Bed side teaching						Opportunity to participate in clinical research				Dissatisfied	Dissatisfied	Very dissatisfied	Very dissatisfied	Very dissatisfied	Dissatisfied	Dissatisfied	Dissatisfied	Dissatisfied	Dissatisfied	Very dissatisfied	Very dissatisfied	Very dissatisfied	Very dissatisfied	Dissatisfied	Dissatisfied	Neither satisfied nor dissatisfied	Dissatisfied	Neither satisfied nor dissatisfied	Dissatisfied
114040821651	420819189	2022-05-29 19:14:35	2022-05-29 19:23:58	74	Yes	Female	R1	General Surgery	25 - 29																				Grant for research	Very dissatisfied	Dissatisfied	Dissatisfied	Dissatisfied	Satisfied	Dissatisfied	Satisfied	Very dissatisfied	Very dissatisfied	Very dissatisfied	Very dissatisfied	Satisfied	Very dissatisfied	Very satisfied	Dissatisfied	Very dissatisfied	Dissatisfied	Very dissatisfied	Satisfied	Satisfied
114040821305	420819189	2022-05-29 19:15:22	2022-05-29 19:22:02	75	Yes	Male	R5	General Surgery	35-40											Bed side teaching				Morbidity and mortality meeting	Multidisciplinary meeting	Opportunity to participate in clinical research				Very dissatisfied	Dissatisfied	Neither satisfied nor dissatisfied	Dissatisfied	Very dissatisfied	Dissatisfied	Very dissatisfied	Dissatisfied	Dissatisfied	Very dissatisfied	Dissatisfied	Very dissatisfied	Very dissatisfied	Neither satisfied nor dissatisfied	Dissatisfied	Dissatisfied	Satisfied	Dissatisfied	Neither satisfied nor dissatisfied	Very dissatisfied
114040822349	420819189	2022-05-29 19:15:45	2022-05-29 19:28:01	76	Yes	Male	R2	General Surgery	25 - 29	Lecture Hall											Surgical grand rounds/club									Dissatisfied	Dissatisfied	Dissatisfied	Very dissatisfied	Dissatisfied	Very dissatisfied	Dissatisfied	Very dissatisfied	Dissatisfied	Satisfied	Very dissatisfied	Dissatisfied	Very dissatisfied	Very satisfied	Dissatisfied	Very dissatisfied	Neither satisfied nor dissatisfied	Very dissatisfied	Neither satisfied nor dissatisfied	Neither satisfied nor dissatisfied
114040821908	420819189	2022-05-29 19:15:56	2022-05-29 19:25:28	77	Yes	Male	R1	General Surgery	20 – 24									Access to wireless internet	Access to electronic databases	Bed side teaching						Opportunity to participate in clinical research					Dissatisfied	Satisfied	Very dissatisfied	Dissatisfied	Dissatisfied	Dissatisfied	Very dissatisfied	Dissatisfied	Very dissatisfied	Dissatisfied	Dissatisfied	Very dissatisfied	Satisfied	Dissatisfied	Very dissatisfied	Satisfied	Very dissatisfied	Neither satisfied nor dissatisfied	Neither satisfied nor dissatisfied
114040822388	420819189	2022-05-29 19:16:33	2022-05-29 19:28:12	78	Yes	Male	R2	General Surgery	30 – 34								Access to wired internet			Bed side teaching	Surgical grand rounds/club					Opportunity to participate in clinical research				Satisfied	Dissatisfied	Satisfied	Very dissatisfied	Dissatisfied	Dissatisfied	Dissatisfied	Dissatisfied	Dissatisfied	Satisfied	Very dissatisfied	Dissatisfied	Very dissatisfied	Satisfied	Very dissatisfied	Very dissatisfied	Very dissatisfied	Dissatisfied	Satisfied	Dissatisfied
114040822333	420819189	2022-05-29 19:16:59	2022-05-29 19:27:57	79	Yes	Male	R3	Plastics Surgery	30 – 34	Lecture Hall					Medical Library	Electronic (computers) library	Access to wired internet	Access to wireless internet	Access to electronic databases	Bed side teaching	Surgical grand rounds/club									Dissatisfied	Dissatisfied	Dissatisfied	Dissatisfied	Dissatisfied	Very dissatisfied	Dissatisfied	Very dissatisfied	Dissatisfied	Very dissatisfied	Very dissatisfied	Dissatisfied	Dissatisfied	Very satisfied	Dissatisfied	Very dissatisfied	Dissatisfied	Very dissatisfied	Very satisfied	Very satisfied
114040826146	420819189	2022-05-29 19:18:10	2022-05-29 19:49:25	80	Yes	Male	R1	General Surgery	25 - 29	Lecture Hall	Study room										Surgical grand rounds/club					Opportunity to participate in clinical research				Neither satisfied nor dissatisfied	Dissatisfied	Satisfied	Dissatisfied	Dissatisfied	Dissatisfied	Dissatisfied	Dissatisfied	Very dissatisfied	Dissatisfied	Very dissatisfied	Dissatisfied	Very dissatisfied	Dissatisfied	Very dissatisfied	Very dissatisfied	Satisfied	Dissatisfied	Dissatisfied	Dissatisfied
114040823676	420819189	2022-05-29 19:27:19	2022-05-29 19:35:43	81	Yes	Female	R1	General Surgery	25 - 29						Medical Library					Bed side teaching						Opportunity to participate in clinical research				Dissatisfied	Dissatisfied	Neither satisfied nor dissatisfied	Very dissatisfied	Satisfied	Very dissatisfied	Satisfied	Dissatisfied	Very dissatisfied	Very dissatisfied	Very dissatisfied	Satisfied	Dissatisfied	Satisfied	Very dissatisfied	Very dissatisfied	Dissatisfied	Very dissatisfied	Satisfied	Satisfied
114040827927	420819189	2022-05-29 19:39:09	2022-05-29 19:59:05	82	Yes	Male	R1	General Surgery	25 - 29		Study room					Electronic (computers) library		Access to wireless internet		Bed side teaching				Morbidity and mortality meeting					Grant for research	Very dissatisfied	Dissatisfied	Very dissatisfied	Dissatisfied	Very dissatisfied	Dissatisfied	Very dissatisfied	Dissatisfied	Dissatisfied	Very dissatisfied	Very dissatisfied	Very dissatisfied	Dissatisfied	Very dissatisfied	Dissatisfied	Dissatisfied	Satisfied	Dissatisfied	Very dissatisfied	Very dissatisfied
114040827303	420819189	2022-05-29 19:39:52	2022-05-29 19:55:36	83	Yes	Male	R1	General Surgery	25 - 29										Access to electronic databases	Bed side teaching						Opportunity to participate in clinical research				Dissatisfied	Dissatisfied	Dissatisfied	Very dissatisfied	Satisfied	Dissatisfied	Dissatisfied	Dissatisfied	Dissatisfied	Dissatisfied	Dissatisfied	Dissatisfied	Dissatisfied	Very satisfied	Dissatisfied	Very dissatisfied	Dissatisfied	Dissatisfied	Satisfied	Satisfied
114040827831	420819189	2022-05-29 19:41:38	2022-05-29 19:58:35	84	Yes	Male	R3	Other	30 – 34	Lecture Hall										Bed side teaching	Surgical grand rounds/club	Lectures						Mentorship in research		Dissatisfied	Dissatisfied	Neither satisfied nor dissatisfied	Dissatisfied	Neither satisfied nor dissatisfied	Dissatisfied	Neither satisfied nor dissatisfied	Dissatisfied	Dissatisfied	Very dissatisfied	Very dissatisfied	Neither satisfied nor dissatisfied	Dissatisfied	Satisfied	Dissatisfied	Very dissatisfied	Satisfied	Dissatisfied	Satisfied	Neither satisfied nor dissatisfied
114040829278	420819189	2022-05-29 19:48:54	2022-05-29 20:06:26	85	Yes	Male	R1	General Surgery	35-40							Electronic (computers) library					Surgical grand rounds/club			Morbidity and mortality meeting		Opportunity to participate in clinical research				Dissatisfied	Dissatisfied	Satisfied	Very dissatisfied	Very dissatisfied	Dissatisfied	Very dissatisfied	Dissatisfied	Dissatisfied	Satisfied	Very dissatisfied	Very dissatisfied	Dissatisfied	Very satisfied	Dissatisfied	Very dissatisfied	Dissatisfied	Dissatisfied	Very satisfied	Satisfied
114040846315	420819189	2022-05-29 20:02:38	2022-05-29 21:35:24	86	Yes	Female	R1	Paediatrics Surgery	25 - 29	Lecture Hall											Surgical grand rounds/club							Mentorship in research		Very dissatisfied	Dissatisfied	Neither satisfied nor dissatisfied	Very dissatisfied	Satisfied	Dissatisfied	Dissatisfied	Dissatisfied	Dissatisfied	Dissatisfied	Very dissatisfied	Dissatisfied	Dissatisfied	Very satisfied	Dissatisfied	Dissatisfied	Very dissatisfied	Dissatisfied	Satisfied	Dissatisfied
114040832763	420819189	2022-05-29 20:14:32	2022-05-29 20:25:51	87	Yes	Male	R3	Urology	35-40											Bed side teaching						Opportunity to participate in clinical research				Satisfied	Dissatisfied	Satisfied	Very dissatisfied	Dissatisfied	Very dissatisfied	Dissatisfied	Dissatisfied	Dissatisfied	Satisfied	Very dissatisfied	Dissatisfied	Dissatisfied	Satisfied	Dissatisfied	Dissatisfied	Very dissatisfied	Very dissatisfied	Neither satisfied nor dissatisfied	Dissatisfied
114040840695	420819189	2022-05-29 20:56:44	2022-05-29 21:07:40	88	Yes	Female	R1	General Surgery	25 - 29		Study room									Bed side teaching	Surgical grand rounds/club	Lectures				Opportunity to participate in clinical research				Dissatisfied	Dissatisfied	Satisfied	Very dissatisfied	Neither satisfied nor dissatisfied	Dissatisfied	Satisfied	Dissatisfied	Dissatisfied	Dissatisfied	Very dissatisfied	Neither satisfied nor dissatisfied	Very dissatisfied	Satisfied	Dissatisfied	Very dissatisfied	Dissatisfied	Dissatisfied	Satisfied	Dissatisfied
114040841057	420819189	2022-05-29 20:59:02	2022-05-29 21:09:47	89	Yes	Male	R4	Other	30 – 34	Lecture Hall	Study room				Medical Library							Lectures				Opportunity to participate in clinical research				Very dissatisfied	Dissatisfied	Neither satisfied nor dissatisfied	Very dissatisfied	Very dissatisfied	Dissatisfied	Very dissatisfied	Dissatisfied	Dissatisfied	Satisfied	Very dissatisfied	Very dissatisfied	Very dissatisfied	Satisfied	Dissatisfied	Very dissatisfied	Dissatisfied	Dissatisfied	Satisfied	Satisfied
114040846483	420819189	2022-05-29 21:21:32	2022-05-29 21:36:25	90	Yes	Female	R1	General Surgery	25 - 29	Lecture Hall								Access to wireless internet			Surgical grand rounds/club							Mentorship in research		Dissatisfied	Dissatisfied	Dissatisfied	Very dissatisfied	Dissatisfied	Dissatisfied	Dissatisfied	Dissatisfied	Dissatisfied	Neither satisfied nor dissatisfied	Dissatisfied	Dissatisfied	Very dissatisfied	Very satisfied	Dissatisfied	Dissatisfied	Dissatisfied	Very dissatisfied	Satisfied	Dissatisfied
114040862616	420819189	2022-05-29 22:54:52	2022-05-29 23:01:09	91	Yes	Male	R3	General Surgery	35-40											Bed side teaching	Surgical grand rounds/club			Morbidity and mortality meeting		Opportunity to participate in clinical research				Very dissatisfied	Dissatisfied	Dissatisfied	Very dissatisfied	Very dissatisfied	Dissatisfied	Dissatisfied	Dissatisfied	Very dissatisfied	Very dissatisfied	Very dissatisfied	Very dissatisfied	Dissatisfied	Satisfied	Dissatisfied	Very dissatisfied	Satisfied	Dissatisfied	Satisfied	Satisfied
114040873659	420819189	2022-05-29 23:20:39	2022-05-29 23:43:56	92	Yes	Male	R2	General Surgery	30 – 34		Study room	Surgical skills lab	Simulation lab	Research Lab						Bed side teaching	Surgical grand rounds/club	Lectures						Mentorship in research		Very dissatisfied	Dissatisfied	Neither satisfied nor dissatisfied	Very dissatisfied	Dissatisfied	Dissatisfied	Dissatisfied	Dissatisfied	Dissatisfied	Dissatisfied	Very dissatisfied	Dissatisfied	Very dissatisfied	Satisfied	Dissatisfied	Dissatisfied	Very dissatisfied	Dissatisfied	Satisfied	Satisfied
114040878917	420819189	2022-05-29 23:58:52	2022-05-30 00:09:51	93	Yes	Male	R3	General Surgery	25 - 29		Study room					Electronic (computers) library				Bed side teaching	Surgical grand rounds/club							Mentorship in research		Satisfied	Dissatisfied	Satisfied	Very dissatisfied	Dissatisfied	Dissatisfied	Dissatisfied	Dissatisfied	Dissatisfied	Satisfied	Very dissatisfied	Dissatisfied	Dissatisfied	Dissatisfied	Dissatisfied	Very dissatisfied	Dissatisfied	Dissatisfied	Satisfied	Satisfied
114040882019	420819189	2022-05-30 00:17:37	2022-05-30 00:25:09	94	Yes	Male	R3		25 - 29								Access to wired internet											Mentorship in research		Very dissatisfied	Dissatisfied	Dissatisfied	Very dissatisfied	Very dissatisfied	Dissatisfied	Very dissatisfied	Dissatisfied	Dissatisfied	Dissatisfied	Very dissatisfied	Very dissatisfied	Very dissatisfied	Very satisfied	Dissatisfied	Very dissatisfied	Neither satisfied nor dissatisfied	Dissatisfied	Neither satisfied nor dissatisfied	Neither satisfied nor dissatisfied
114040973101	420819189	2022-05-30 06:32:54	2022-05-30 06:38:15	95	Yes	Male	R1	Paediatrics Surgery	30 – 34								Access to wired internet							Morbidity and mortality meeting		Opportunity to participate in clinical research			Grant for research	Dissatisfied	Dissatisfied	Neither satisfied nor dissatisfied	Dissatisfied	Dissatisfied	Dissatisfied	Dissatisfied	Very dissatisfied	Dissatisfied	Satisfied	Very dissatisfied	Dissatisfied	Dissatisfied	Very satisfied	Dissatisfied	Very dissatisfied	Dissatisfied	Dissatisfied	Very satisfied	Very satisfied
114041096103	420819189	2022-05-30 11:27:18	2022-05-30 11:55:47	96	Yes	Male	R2	General Surgery	30 – 34	Lecture Hall										Bed side teaching	Surgical grand rounds/club									Very dissatisfied	Dissatisfied	Dissatisfied	Dissatisfied	Very dissatisfied	Dissatisfied	Very dissatisfied	Dissatisfied	Dissatisfied	Satisfied	Very dissatisfied	Very dissatisfied	Very dissatisfied	Satisfied	Very dissatisfied	Very dissatisfied	Dissatisfied	Dissatisfied	Satisfied	Satisfied
114041138800	420819189	2022-05-30 13:05:45	2022-05-30 13:14:13	97	Yes	Female	R1	Paediatrics Surgery	25 - 29	Lecture Hall						Electronic (computers) library		Access to wireless internet	Access to electronic databases		Surgical grand rounds/club	Lectures						Mentorship in research		Neither satisfied nor dissatisfied	Dissatisfied	Very dissatisfied	Very dissatisfied	Dissatisfied	Dissatisfied	Dissatisfied	Dissatisfied	Dissatisfied	Neither satisfied nor dissatisfied	Very dissatisfied	Dissatisfied	Dissatisfied	Satisfied	Dissatisfied	Very dissatisfied	Dissatisfied	Dissatisfied	Satisfied	Neither satisfied nor dissatisfied
114041205591	420819189	2022-05-30 15:15:26	2022-05-30 15:27:14	98	Yes	Female	R1	Other	20 – 24	Lecture Hall												Lectures				Opportunity to participate in clinical research				Dissatisfied	Dissatisfied	Satisfied	Dissatisfied	Neither satisfied nor dissatisfied	Dissatisfied	Neither satisfied nor dissatisfied	Very dissatisfied	Very dissatisfied	Very dissatisfied	Very dissatisfied	Dissatisfied	Dissatisfied	Very satisfied	Dissatisfied	Very dissatisfied	Satisfied	Dissatisfied	Satisfied	Neither satisfied nor dissatisfied
114041306057	420819189	2022-05-30 18:39:27	2022-05-30 18:51:31	99	Yes	Female	R1	General Surgery	25 - 29	Lecture Hall										Bed side teaching										Very dissatisfied	Dissatisfied	Neither satisfied nor dissatisfied	Dissatisfied	Neither satisfied nor dissatisfied	Dissatisfied	Neither satisfied nor dissatisfied	Dissatisfied	Dissatisfied	Neither satisfied nor dissatisfied	Dissatisfied	Dissatisfied	Dissatisfied	Neither satisfied nor dissatisfied	Very dissatisfied	Very dissatisfied	Neither satisfied nor dissatisfied	Dissatisfied	Neither satisfied nor dissatisfied	Neither satisfied nor dissatisfied
114041673013	420819189	2022-05-31 11:05:34	2022-05-31 11:17:24	100	Yes	Female	R3	Paediatrics Surgery	25 - 29						Medical Library						Surgical grand rounds/club									Very dissatisfied	Dissatisfied	Dissatisfied	Very dissatisfied	Neither satisfied nor dissatisfied	Dissatisfied	Neither satisfied nor dissatisfied	Dissatisfied	Dissatisfied	Very dissatisfied	Very dissatisfied	Dissatisfied	Very dissatisfied	Dissatisfied	Dissatisfied	Dissatisfied	Dissatisfied	Dissatisfied	Satisfied	Dissatisfied
114041674505	420819189	2022-05-31 11:13:11	2022-05-31 11:20:32	101	Yes	Male	R5	General Surgery	30 – 34	Lecture Hall										Bed side teaching	Surgical grand rounds/club	Lectures								Dissatisfied	Dissatisfied	Very dissatisfied	Very dissatisfied	Very dissatisfied	Dissatisfied	Very dissatisfied	Dissatisfied	Dissatisfied	Dissatisfied	Very dissatisfied	Very dissatisfied	Dissatisfied	Very dissatisfied	Dissatisfied	Very dissatisfied	Dissatisfied	Dissatisfied	Very dissatisfied	Very dissatisfied
114042003564	420819189	2022-05-31 18:17:20	2022-05-31 18:27:56	102	Yes	Female	R5	Plastics Surgery	35-40	Lecture Hall										Bed side teaching		Lectures								Neither satisfied nor dissatisfied	Dissatisfied	Neither satisfied nor dissatisfied	Very dissatisfied	Very dissatisfied	Dissatisfied	Very dissatisfied	Dissatisfied	Dissatisfied	Dissatisfied	Very dissatisfied	Very dissatisfied	Very dissatisfied	Very dissatisfied	Dissatisfied	Very dissatisfied	Dissatisfied	Dissatisfied	Neither satisfied nor dissatisfied	Neither satisfied nor dissatisfied
114042190236	420819189	2022-05-31 21:14:34	2022-05-31 22:12:31	103	Yes	Male	R5	Plastics Surgery	30 – 34	Lecture Hall																Opportunity to participate in clinical research				Dissatisfied	Dissatisfied	Dissatisfied	Dissatisfied	Neither satisfied nor dissatisfied	Dissatisfied	Dissatisfied	Dissatisfied	Dissatisfied	Dissatisfied	Dissatisfied	Neither satisfied nor dissatisfied	Very dissatisfied	Satisfied	Very dissatisfied	Very dissatisfied	Satisfied	Dissatisfied	Neither satisfied nor dissatisfied	Satisfied
114042290182	420819189	2022-06-01 00:47:22	2022-06-01 00:54:52	104	Yes	Male	R3	General Surgery	25 - 29	Lecture Hall										Bed side teaching						Opportunity to participate in clinical research				Very dissatisfied	Dissatisfied	Dissatisfied	Very dissatisfied	Dissatisfied	Dissatisfied	Dissatisfied	Dissatisfied	Dissatisfied	Very dissatisfied	Very dissatisfied	Dissatisfied	Very dissatisfied	Dissatisfied	Dissatisfied	Dissatisfied	Dissatisfied	Dissatisfied	Dissatisfied	Dissatisfied
114042558459	420819189	2022-06-01 10:02:07	2022-06-01 10:15:46	105	Yes	Male	R5	Plastics Surgery	30 – 34	Lecture Hall					Medical Library							Lectures							Grant for research	Very dissatisfied	Dissatisfied	Dissatisfied	Very dissatisfied	Dissatisfied	Dissatisfied	Dissatisfied	Dissatisfied	Dissatisfied	Dissatisfied	Dissatisfied	Dissatisfied	Very dissatisfied	Dissatisfied	Dissatisfied	Dissatisfied	Dissatisfied	Dissatisfied	Dissatisfied	Dissatisfied
114042558397	420819189	2022-06-01 10:07:14	2022-06-01 10:15:39	106	Yes	Male		Plastics Surgery	35-40	Lecture Hall					Medical Library							Lectures				Opportunity to participate in clinical research				Dissatisfied	Dissatisfied	Satisfied	Very dissatisfied	Dissatisfied	Very dissatisfied	Dissatisfied	Dissatisfied	Dissatisfied	Very dissatisfied	Very dissatisfied	Dissatisfied	Dissatisfied	Satisfied	Dissatisfied	Very dissatisfied	Dissatisfied	Dissatisfied	Satisfied	Neither satisfied nor dissatisfied
114042606065	420819189	2022-06-01 11:44:19	2022-06-01 11:48:35	107	Yes	Female	R5	Plastics Surgery	35-40	Lecture Hall										Bed side teaching		Lectures						Mentorship in research		Very dissatisfied	Dissatisfied	Very dissatisfied	Very dissatisfied	Very dissatisfied	Dissatisfied	Very dissatisfied	Dissatisfied	Dissatisfied	Neither satisfied nor dissatisfied	Dissatisfied	Very dissatisfied	Dissatisfied	Very dissatisfied	Dissatisfied	Dissatisfied	Dissatisfied	Dissatisfied	Very dissatisfied	Very dissatisfied
114042612199	420819189	2022-06-01 11:47:33	2022-06-01 11:59:52	108	Yes	Female	R5	Plastics Surgery	older than 40		Study room					Electronic (computers) library				Bed side teaching						Opportunity to participate in clinical research				Very dissatisfied	Dissatisfied	Dissatisfied	Very dissatisfied	Very dissatisfied	Very dissatisfied	Very dissatisfied	Dissatisfied	Dissatisfied	Very dissatisfied	Very dissatisfied	Very dissatisfied	Very dissatisfied	Dissatisfied	Dissatisfied	Dissatisfied	Dissatisfied	Dissatisfied	Dissatisfied	Dissatisfied
114042778220	420819189	2022-06-01 15:29:34	2022-06-01 15:42:19	109	Yes	Female	R2	General Surgery	25 - 29	Lecture Hall										Bed side teaching	Surgical grand rounds/club					Opportunity to participate in clinical research				Neither satisfied nor dissatisfied	Very dissatisfied	Very satisfied	Dissatisfied	Neither satisfied nor dissatisfied	Dissatisfied	Neither satisfied nor dissatisfied	Very dissatisfied	Very dissatisfied	Satisfied	Very dissatisfied	Dissatisfied	Dissatisfied	Very satisfied	Dissatisfied	Dissatisfied	Satisfied	Dissatisfied	Very satisfied	Very satisfied
114042980849	420819189	2022-06-01 18:56:20	2022-06-01 19:18:29	110	Yes	Male	R1	General Surgery	25 - 29									Access to wireless internet		Bed side teaching	Surgical grand rounds/club					Opportunity to participate in clinical research			Grant for research	Satisfied	Very dissatisfied	Satisfied	Dissatisfied	Very satisfied	Very dissatisfied	Very satisfied	Very dissatisfied	Dissatisfied	Satisfied	Very dissatisfied	Dissatisfied	Dissatisfied	Very satisfied	Very dissatisfied	Very dissatisfied	Dissatisfied	Very dissatisfied	Satisfied	Satisfied
114043087251	420819189	2022-06-01 21:19:59	2022-06-01 21:34:30	111	Yes	Female	R1	General Surgery	25 - 29	Lecture Hall										Bed side teaching	Surgical grand rounds/club			Morbidity and mortality meeting						Dissatisfied	Very dissatisfied	Satisfied	Dissatisfied	Very dissatisfied	Very dissatisfied	Very dissatisfied	Very dissatisfied	Dissatisfied	Dissatisfied	Very dissatisfied	Very dissatisfied	Very dissatisfied	Satisfied	Dissatisfied	Very dissatisfied	Very dissatisfied	Dissatisfied	Neither satisfied nor dissatisfied	Neither satisfied nor dissatisfied
114043904688	420819189	2022-06-02 19:04:51	2022-06-02 19:32:26	112	Yes	Male	R4	General Surgery	30 – 34	Lecture Hall										Bed side teaching							Opportunity to participate in lab research			Neither satisfied nor dissatisfied	Very dissatisfied	Dissatisfied	Dissatisfied	Dissatisfied	Dissatisfied	Dissatisfied	Very dissatisfied	Dissatisfied	Dissatisfied	Very dissatisfied	Dissatisfied	Very dissatisfied	Satisfied	Dissatisfied	Very dissatisfied	Satisfied	Very dissatisfied	Satisfied	Satisfied
114044699027	420819189	2022-06-03 18:23:12	2022-06-03 18:24:31	113	Yes	Female																				Opportunity to participate in clinical research				Very dissatisfied	Very dissatisfied	Very dissatisfied	Very dissatisfied	Very dissatisfied	Dissatisfied	Very dissatisfied	Dissatisfied	Dissatisfied	Dissatisfied	Very dissatisfied	Very dissatisfied	Dissatisfied	Satisfied	Dissatisfied	Dissatisfied	Dissatisfied	Very dissatisfied	Satisfied	Satisfied
114045084960	420819189	2022-06-04 10:21:29	2022-06-04 10:35:50	114	Yes	Male	R2	General Surgery	30 – 34	Lecture Hall	Study room					Electronic (computers) library	Access to wired internet		Access to electronic databases	Bed side teaching	Surgical grand rounds/club									Very dissatisfied	Very dissatisfied	Dissatisfied	Very dissatisfied	Neither satisfied nor dissatisfied	Dissatisfied	Dissatisfied	Very dissatisfied	Dissatisfied	Satisfied	Very dissatisfied	Neither satisfied nor dissatisfied	Dissatisfied	Satisfied	Dissatisfied	Very dissatisfied	Satisfied	Very dissatisfied	Satisfied	Satisfied
114045516277	420819189	2022-06-05 15:34:48	2022-06-05 15:47:50	115	Yes	Male	R1	General Surgery	35-40	Lecture Hall										Bed side teaching	Surgical grand rounds/club					Opportunity to participate in clinical research				Neither satisfied nor dissatisfied	Very dissatisfied	Very dissatisfied	Very dissatisfied	Very satisfied	Very dissatisfied	Very satisfied	Very dissatisfied	Very dissatisfied	Dissatisfied	Very dissatisfied	Very satisfied	Very dissatisfied	Satisfied	Dissatisfied	Very dissatisfied	Satisfied	Dissatisfied	Satisfied	Neither satisfied nor dissatisfied
114046365775	420819189	2022-06-06 23:37:15	2022-06-06 23:45:16	116	Yes	Male	R1	Other	35-40	Lecture Hall	Study room									Bed side teaching	Surgical grand rounds/club	Lectures				Opportunity to participate in clinical research				Dissatisfied	Very dissatisfied	Satisfied	Very dissatisfied	Dissatisfied	Dissatisfied	Dissatisfied	Dissatisfied	Dissatisfied	Very dissatisfied	Very dissatisfied	Dissatisfied	Very dissatisfied	Satisfied	Dissatisfied	Dissatisfied	Dissatisfied	Dissatisfied	Satisfied	Satisfied
114046738084	420819189	2022-06-07 13:13:43	2022-06-07 13:23:03	117	Yes	Male	R2	General Surgery	25 - 29		Study room									Bed side teaching										Dissatisfied	Very dissatisfied	Satisfied	Dissatisfied	Dissatisfied	Dissatisfied	Dissatisfied	Very dissatisfied	Very dissatisfied	Neither satisfied nor dissatisfied	Very dissatisfied	Dissatisfied	Very dissatisfied	Satisfied	Dissatisfied	Very dissatisfied	Very dissatisfied	Dissatisfied	Satisfied	Satisfied
114047465644	420819189	2022-06-08 08:34:54	2022-06-08 08:42:03	118	Yes	Male	R2	General Surgery	35-40	Lecture Hall										Bed side teaching	Surgical grand rounds/club							Mentorship in research	Grant for research	Very dissatisfied	Very dissatisfied	Satisfied	Dissatisfied	Dissatisfied	Very dissatisfied	Dissatisfied	Very dissatisfied	Very dissatisfied	Satisfied	Very dissatisfied	Dissatisfied	Dissatisfied	Satisfied	Very dissatisfied	Very dissatisfied	Satisfied	Dissatisfied	Satisfied	Satisfied
114048159402	420819189	2022-06-08 22:56:07	2022-06-08 23:04:04	119	Yes	Male	R5	General Surgery	35-40	Lecture Hall					Medical Library					Bed side teaching				Morbidity and mortality meeting						Very dissatisfied	Very dissatisfied	Very dissatisfied	Very dissatisfied	Very dissatisfied	Very dissatisfied	Dissatisfied	Very dissatisfied	Very dissatisfied	Very dissatisfied	Very dissatisfied	Very dissatisfied	Very dissatisfied	Very dissatisfied	Very dissatisfied	Very dissatisfied	Satisfied	Very dissatisfied	Very dissatisfied	Very dissatisfied
114048163632	420819189	2022-06-08 22:57:01	2022-06-08 23:03:10	120	Yes	Male	R1	Paediatrics Surgery	30 – 34						Medical Library	Electronic (computers) library				Bed side teaching	Surgical grand rounds/club					Opportunity to participate in clinical research				Dissatisfied	Very dissatisfied	Dissatisfied	Dissatisfied	Dissatisfied	Dissatisfied	Dissatisfied	Dissatisfied	Very dissatisfied	Dissatisfied	Dissatisfied	Dissatisfied	Dissatisfied	Dissatisfied	Very dissatisfied	Very dissatisfied	Satisfied	Very dissatisfied	Dissatisfied	Dissatisfied
114048181827	420819189	2022-06-08 23:22:52	2022-06-08 23:32:25	121	Yes	Female	R3	Other	25 - 29	Lecture Hall												Lectures		Morbidity and mortality meeting	Multidisciplinary meeting	Opportunity to participate in clinical research		Mentorship in research		Satisfied	Very dissatisfied	Satisfied	Very dissatisfied	Satisfied	Very dissatisfied	Satisfied	Very dissatisfied	Very dissatisfied	Satisfied	Very dissatisfied	Satisfied	Dissatisfied	Satisfied	Very dissatisfied	Very dissatisfied	Satisfied	Very dissatisfied	Satisfied	Satisfied
114048195077	420819189	2022-06-08 23:47:06	2022-06-08 23:55:50	122	Yes	Male	R1	General Surgery	30 – 34		Study room									Bed side teaching	Surgical grand rounds/club					Opportunity to participate in clinical research				Satisfied	Very dissatisfied	Satisfied	Very dissatisfied	Dissatisfied	Dissatisfied	Dissatisfied	Dissatisfied	Very dissatisfied	Very satisfied	Very dissatisfied	Dissatisfied	Very dissatisfied	Satisfied	Dissatisfied	Very dissatisfied	Very satisfied	Dissatisfied	Satisfied	Satisfied
114048196712	420819189	2022-06-08 23:50:59	2022-06-08 23:58:33	123	Yes	Male	R3	General Surgery	35-40	Lecture Hall								Access to wireless internet		Bed side teaching	Surgical grand rounds/club	Lectures				Opportunity to participate in clinical research				Dissatisfied	Very dissatisfied	Neither satisfied nor dissatisfied	Very dissatisfied	Very dissatisfied	Dissatisfied	Very dissatisfied	Dissatisfied	Dissatisfied	Very dissatisfied	Very dissatisfied	Very dissatisfied	Dissatisfied	Satisfied	Dissatisfied	Very dissatisfied	Satisfied	Dissatisfied	Satisfied	Satisfied
114048247182	420819189	2022-06-09 01:27:07	2022-06-09 01:32:50	124	Yes	Male	R3	General Surgery	30 – 34	Lecture Hall										Bed side teaching				Morbidity and mortality meeting						Dissatisfied	Very dissatisfied	Dissatisfied	Very dissatisfied	Satisfied	Dissatisfied	Dissatisfied	Dissatisfied	Dissatisfied	Dissatisfied	Dissatisfied	Dissatisfied	Dissatisfied	Satisfied	Dissatisfied	Dissatisfied	Dissatisfied	Dissatisfied	Satisfied	Satisfied
114048515166	420819189	2022-06-09 10:26:38	2022-06-09 10:41:50	125	Yes	Male	R1	Urology	25 - 29	Lecture Hall										Bed side teaching						Opportunity to participate in clinical research				Very dissatisfied	Very dissatisfied	Dissatisfied	Dissatisfied	Very dissatisfied	Dissatisfied	Dissatisfied	Very dissatisfied	Dissatisfied	Dissatisfied	Very dissatisfied	Very dissatisfied	Very dissatisfied	Dissatisfied	Dissatisfied	Very dissatisfied	Dissatisfied	Dissatisfied	Dissatisfied	Very dissatisfied
114048533224	420819189	2022-06-09 11:03:36	2022-06-09 11:08:45	126	Yes	Male	R4	General Surgery	35-40	Lecture Hall											Surgical grand rounds/club
114048772650	420819189	2022-06-09 16:04:21	2022-06-09 16:13:48	127	Yes	Male	R4	Urology	35-40											Bed side teaching	Surgical grand rounds/club	Lectures
114048863342	420819189	2022-06-09 17:47:52	2022-06-09 17:56:56	128	Yes	Male	R2	Urology	25 - 29	Lecture Hall	Study room							Access to wireless internet		Bed side teaching	Surgical grand rounds/club	Lectures				Opportunity to participate in clinical research				Neither satisfied nor dissatisfied	Very dissatisfied	Very dissatisfied	Very dissatisfied	Neither satisfied nor dissatisfied	Dissatisfied	Neither satisfied nor dissatisfied	Very dissatisfied	Very dissatisfied	Very satisfied	Very dissatisfied	Neither satisfied nor dissatisfied	Very dissatisfied	Very satisfied	Dissatisfied	Dissatisfied	Dissatisfied	Dissatisfied	Very satisfied	Very satisfied
114048884636	420819189	2022-06-09 18:10:42	2022-06-09 18:23:45	129	Yes	Male	R3	General Surgery	30 – 34	Lecture Hall	Study room									Bed side teaching	Surgical grand rounds/club			Morbidity and mortality meeting	Multidisciplinary meeting	Opportunity to participate in clinical research				Dissatisfied	Dissatisfied	Satisfied	Very dissatisfied	Dissatisfied	Dissatisfied	Dissatisfied	Very dissatisfied	Very dissatisfied	Dissatisfied	Very dissatisfied	Dissatisfied	Dissatisfied	Very satisfied	Dissatisfied	Very dissatisfied	Dissatisfied	Dissatisfied	Very satisfied	Satisfied
[truncated: 60 more columns]
